# Supplementary material for: The complete mitogenome of nereid worm, Neanthes glandicincta (Annelida: Nereididae)
Source: Mitochondrial DNA B Resour. 2017 Jul 31;2(2):471–2. doi: 10.1080/23802359.2017.1361346 (PMC7799960; doi:10.1080/23802359.2017.1361346)
Supplement: TMDN_A_1361346_Supplementary_Information.zip [file TMDN_A_1361346_SM2282.zip]

Archive with 1 entries (1 files):
- TMDN_A_1361346_Supplementary_Information.docx
